# Supplementary material for: Detection of diabetic macular oedema: validation of optical coherence tomography using both foveal thickness and intraretinal fluid
Source: PeerJ. 2015 Nov 10;3:e1394. doi: 10.7717/peerj.1394 (PMC4647548; doi:10.7717/peerj.1394)
Supplement: Supplemental Information 2 [file peerj-03-1394-s002.xls]

## Sheet: Raw data
Outcome	Foveal_thickness	Intraretinal_liquid
0	239	1
0	238	0
1	582	1
1	461	1
1	452	1
1	425	1
1	423	1
1	408	1
1	400	1
1	392	1
1	383	1
1	372	1
1	353	1
1	352	1
1	340	1
0	334	1
1	334	1
0	329	0
0	329	0
1	328	1
1	326	1
1	326	1
0	322	0
0	321	0
0	320	1
1	319	0
0	319	0
0	318	0
0	317	0
0	316	0
0	315	0
0	315	0
1	315	0
0	314	0
0	313	1
0	312	0
0	311	0
1	311	1
0	311	0
0	310	0
0	309	0
1	308	1
0	306	1
0	306	0
0	304	0
0	304	0
0	303	0
0	299	0
0	299	0
0	297	0
1	297	1
1	297	1
1	297	1
0	296	0
0	296	0
0	296	0
0	295	0
1	294	1
0	293	0
0	292	0
0	291	0
1	291	1
0	290	0
0	290	0
0	289	0
0	288	0
0	288	1
0	288	0
0	287	0
0	287	0
0	286	0
0	285	0
0	285	0
0	285	0
0	285	0
0	285	0
0	284	0
0	284	0
0	284	0
1	283	0
1	283	1
0	283	0
0	283	0
0	281	0
0	281	0
0	281	0
0	280	0
0	280	0
0	280	0
0	280	0
0	279	0
0	278	0
0	278	0
1	278	1
0	277	0
0	277	0
0	277	0
0	277	0
0	276	0
0	276	1
0	276	0
0	276	0
0	275	1
0	275	0
0	275	0
0	274	0
0	273	0
0	273	0
0	273	0
0	273	0
0	273	0
0	272	0
0	272	0
0	272	0
0	272	0
0	270	0
0	270	0
0	270	0
0	269	0
0	269	0
0	269	0
0	269	0
0	269	0
0	268	0
0	268	0
0	268	0
0	268	1
0	268	0
0	267	0
0	267	0
0	266	0
0	266	0
0	266	0
0	266	0
0	265	0
0	265	0
0	265	0
0	265	0
0	265	0
1	265	1
0	265	0
0	265	0
0	264	0
0	264	0
0	264	0
1	264	1
0	263	0
0	263	0
0	262	0
0	262	0
1	262	1
0	262	0
0	262	0
0	261	0
0	261	0
0	261	0
0	261	0
0	260	0
0	259	0
0	259	0
0	259	0
0	259	0
0	259	0
0	259	0
0	259	0
0	259	0
0	259	0
0	258	0
0	258	0
0	258	0
0	258	0
0	258	0
0	257	0
0	257	0
0	257	1
0	256	0
0	255	0
0	255	0
0	255	0
0	254	0
0	254	0
1	254	1
0	253	0
0	253	0
0	253	0
0	252	0
0	252	0
0	252	0
0	252	0
0	251	0
0	251	0
0	251	0
0	250	0
0	249	0
1	249	1
0	249	0
0	248	0
0	248	1
0	248	0
0	248	0
0	248	0
0	248	0
0	247	0
0	247	0
0	247	0
0	247	0
0	246	0
0	246	1
0	245	0
0	245	0
0	245	0
0	245	0
0	244	0
0	244	0
0	244	0
0	242	0
0	241	0
1	241	1
0	240	0
0	240	0
0	240	0
0	240	1
0	240	0
0	240	0
0	239	0
0	239	0
0	239	0
0	239	1
0	238	0
1	237	1
0	237	0
0	236	0
0	235	0
0	235	0
0	235	0
1	234	1
0	232	0
0	232	0
0	231	0
0	231	0
0	230	0
0	230	0
0	229	0
0	228	0
0	228	0
0	227	0
0	227	0
0	227	0
0	224	0
0	224	0
0	224	0
0	223	0
0	223	0
0	223	0
0	222	0
0	221	0
0	220	0
0	219	0
0	217	0
0	217	0
0	217	0
0	217	0
0	216	0
0	216	0
0	215	0
0	215	0
0	214	0
0	214	0
0	214	0
0	214	0
0	213	0
0	207	0
0	202	0
0	189	0
0	186	0
0	184	0
0	159	0
